# Supplementary material for: Transcriptome changes in leukocytes of dairy calves exposed to heat stress
Source: Transl Anim Sci. 2026 Mar 15;10:txag029. doi: 10.1093/tas/txag029 (PMC13152581; doi:10.1093/tas/txag029)
Supplement: txag029_Supplementary_Data [file txag029_supplementary_data.zip]

Archive with 10 entries (10 files):
- Additional Table 1.docx
- Additional Table 10.docx
- Additional Table 2.docx
- Additional Table 3.docx
- Additional Table 4.docx
- Additional Table 5.docx
- Additional Table 6.docx
- Additional Table 7.docx
- Additional Table 8.docx
- Additional Table 9.docx
